# Supplementary material for: The Expression of Key Ethylene and Anthocyanin Biosynthetic Genes of ‘Honeycrisp’ Apples Subjected to the Combined Use of Reflective Groundcovers and Aminoethoxyvinylglycine in the Mid-Atlantic US
Source: Plants (Basel). 2024 Apr 19;13(8):1141. doi: 10.3390/plants13081141 (PMC11054659; doi:10.3390/plants13081141)
Supplement: Supplementary file 1 [file plants-13-01141-s001.zip]

Archive with 1 entries (1 files):
- plants-2957148-supplementary.pdf
